# Supplementary material for: High Pretreatment D-Dimer Levels Correlate with Adverse Clinical Features and Predict Poor Survival in Patients with Natural Killer/T-Cell Lymphoma
Source: PLoS One. 2016 Mar 31;11(3):e0152842. doi: 10.1371/journal.pone.0152842 (PMC4816543; doi:10.1371/journal.pone.0152842)
Supplement: S1 Table — (XLSX) [file pone.0152842.s001.xlsx]

## Sheet: Sheet1
Case No.	Sex	Age	Age2	D-dimer	D-dimer class	ECOG score	Ann Arbor stage	B symptoms	LDH	Regional LN involvment	Extranodal lesions	IPI	NKPI	OS months	Surivival
1	female	30	<60	0.4	<1.2	0-1	I-II	NO	Normal	No	0-1 site	0-1low risk	0low risk	26.48	dead
2	male	39	<60	0.6	<1.2	0-1	I-II	NO	Elevated	No	0-1 site	0-1low risk	1-2intermediate risk	4.96	dead
3	male	46	<60	0.1	<1.2	0-1	I-II	YES	Elevated	No	0-1 site	0-1low risk	1-2intermediate risk	9.99	dead
4	male	43	<60	0.6	<1.2	0-1	I-II	YES	Normal	No	0-1 site	0-1low risk	1-2intermediate risk	6.51	dead
5	male	63	>=60	0.8	<1.2	0-1	I-II	YES	Normal	No	0-1 site	0-1low risk	1-2intermediate risk	13.54	dead
6	male	69	>=60	0.9	<1.2	0-1	I-II	YES	Normal	No	0-1 site	0-1low risk	1-2intermediate risk	4.73	dead
7	male	39	<60	1	<1.2	0-1	I-II	YES	Normal	No	0-1 site	0-1low risk	1-2intermediate risk	6.64	dead
8	female	67	>=60	0.2	<1.2	0-1	I-II	NO	Normal	Yes	0-1 site	0-1low risk	1-2intermediate risk	13.24	dead
9	male	37	<60	0.5	<1.2	0-1	I-II	NO	Normal	Yes	0-1 site	0-1low risk	1-2intermediate risk	7.62	dead
10	male	62	>=60	0.7	<1.2	0-1	I-II	NO	Normal	Yes	0-1 site	0-1low risk	1-2intermediate risk	20.63	dead
11	female	43	<60	0.7	<1.2	0-1	I-II	YES	Normal	Yes	0-1 site	0-1low risk	1-2intermediate risk	9	dead
12	male	43	<60	0.8	<1.2	0-1	I-II	YES	Normal	Yes	0-1 site	0-1low risk	1-2intermediate risk	27.24	dead
13	male	64	>=60	0.2	<1.2	0-1	III-IV	NO	Normal	No	>=2 sites	2-3intermediate risk	1-2intermediate risk	15.61	dead
14	male	20	<60	0.2	<1.2	0-1	III-IV	YES	Elevated	Yes	>=2 sites	2-3intermediate risk	3-4high risk	13.8	dead
15	female	30	<60	0.4	<1.2	0-1	III-IV	YES	Normal	Yes	>=2 sites	2-3intermediate risk	3-4high risk	18.4	dead
16	female	77	>=60	0.4	<1.2	>=2	III-IV	YES	Elevated	Yes	>=2 sites	4-5high risk	3-4high risk	1.31	dead
17	female	54	<60	0.6	<1.2	0-1	III-IV	YES	Elevated	No	0-1 site	2-3intermediate risk	3-4high risk	3.71	dead
18	male	32	<60	1.1	<1.2	>=2	III-IV	YES	Elevated	No	>=2 sites	4-5high risk	3-4high risk	26.15	dead
19	male	72	>=60	2	>=1.2	0-1	I-II	YES	Normal	No	0-1 site	0-1low risk	1-2intermediate risk	1.25	dead
20	male	19	<60	39.5	>=1.2	0-1	I-II	YES	Elevated	No	0-1 site	0-1low risk	1-2intermediate risk	1.48	dead
21	male	54	<60	55.4	>=1.2	>=2	I-II	YES	Elevated	No	0-1 site	0-1low risk	1-2intermediate risk	1.35	dead
22	male	49	<60	1.3	>=1.2	0-1	I-II	YES	Elevated	Yes	0-1 site	0-1low risk	3-4high risk	7.06	dead
23	male	72	>=60	1.6	>=1.2	>=2	I-II	YES	Elevated	Yes	0-1 site	2-3intermediate risk	3-4high risk	0.23	dead
24	male	61	>=60	1.7	>=1.2	>=2	I-II	YES	Normal	Yes	0-1 site	2-3intermediate risk	1-2intermediate risk	30.92	dead
25	male	53	<60	5.8	>=1.2	0-1	I-II	YES	Normal	Yes	0-1 site	0-1low risk	1-2intermediate risk	0.56	dead
26	female	59	<60	2.4	>=1.2	>=2	III-IV	NO	Elevated	Yes	>=2 sites	4-5high risk	3-4high risk	2.14	dead
27	male	11	<60	1.4	>=1.2	0-1	III-IV	YES	Normal	Yes	0-1 site	0-1low risk	3-4high risk	12.71	dead
28	female	59	<60	1.4	>=1.2	>=2	III-IV	YES	Elevated	Yes	0-1 site	2-3intermediate risk	3-4high risk	4.01	dead
29	male	38	<60	2.3	>=1.2	>=2	III-IV	YES	Elevated	Yes	>=2 sites	4-5high risk	3-4high risk	0.3	dead
30	female	41	<60	2.4	>=1.2	>=2	III-IV	YES	Elevated	Yes	0-1 site	4-5high risk	3-4high risk	22.11	dead
31	male	25	<60	2.5	>=1.2	>=2	III-IV	YES	Elevated	Yes	>=2 sites	4-5high risk	3-4high risk	0.23	dead
32	male	57	<60	2.8	>=1.2	>=2	III-IV	YES	Elevated	Yes	>=2 sites	4-5high risk	3-4high risk	1.68	dead
33	male	36	<60	3.1	>=1.2	>=2	III-IV	YES	Elevated	Yes	>=2 sites	4-5high risk	3-4high risk	9.56	dead
34	male	36	<60	4	>=1.2	>=2	III-IV	YES	Elevated	Yes	>=2 sites	4-5high risk	3-4high risk	3.88	dead
35	male	67	>=60	4.4	>=1.2	>=2	III-IV	YES	Elevated	No	>=2 sites	4-5high risk	3-4high risk	1.91	dead
36	male	36	<60	4.5	>=1.2	>=2	III-IV	YES	Elevated	Yes	>=2 sites	4-5high risk	3-4high risk	4.04	dead
37	female	75	>=60	18	>=1.2	>=2	III-IV	YES	Elevated	No	>=2 sites	4-5high risk	3-4high risk	1.02	dead
38	male	40	<60	27.2	>=1.2	>=2	III-IV	YES	Elevated	Yes	>=2 sites	4-5high risk	3-4high risk	13.27	dead
39	male	44	<60	0.1	<1.2	0-1	I-II	NO	Normal	No	0-1 site	0-1low risk	0low risk	22.8	alive
40	male	45	<60	0.1	<1.2	0-1	I-II	NO	Normal	No	0-1 site	0-1low risk	0low risk	24.84	alive
41	male	34	<60	0.3	<1.2	0-1	I-II	NO	Normal	No	0-1 site	0-1low risk	0low risk	46.65	alive
42	female	64	>=60	0.3	<1.2	0-1	I-II	NO	Normal	No	0-1 site	0-1low risk	0low risk	60.35	alive
43	male	44	<60	0.3	<1.2	0-1	I-II	NO	Normal	No	0-1 site	0-1low risk	0low risk	61.24	alive
44	female	49	<60	0.3	<1.2	0-1	I-II	NO	Normal	No	0-1 site	0-1low risk	0low risk	11.83	alive
45	male	47	<60	0.4	<1.2	0-1	I-II	NO	Normal	No	0-1 site	0-1low risk	0low risk	41.49	alive
46	male	37	<60	0.4	<1.2	0-1	I-II	NO	Normal	No	0-1 site	0-1low risk	0low risk	26.45	alive
47	female	29	<60	0.5	<1.2	0-1	I-II	NO	Normal	No	0-1 site	0-1low risk	0low risk	52.21	alive
48	male	69	>=60	0.5	<1.2	0-1	I-II	NO	Normal	No	0-1 site	0-1low risk	0low risk	61.86	alive
49	male	48	<60	0.5	<1.2	0-1	I-II	NO	Normal	No	0-1 site	0-1low risk	0low risk	19.12	alive
50	female	29	<60	0.5	<1.2	0-1	I-II	NO	Normal	No	0-1 site	0-1low risk	0low risk	36.83	alive
51	female	28	<60	0.6	<1.2	0-1	I-II	NO	Normal	No	0-1 site	0-1low risk	0low risk	21.13	alive
52	female	38	<60	0.7	<1.2	0-1	I-II	NO	Normal	No	0-1 site	0-1low risk	0low risk	62.19	alive
53	male	57	<60	0.7	<1.2	0-1	I-II	NO	Normal	No	0-1 site	0-1low risk	0low risk	34.73	alive
54	female	18	<60	0.7	<1.2	0-1	I-II	NO	Normal	No	0-1 site	0-1low risk	0low risk	35.19	alive
55	female	28	<60	0.9	<1.2	0-1	I-II	NO	Elevated	No	0-1 site	0-1low risk	1-2intermediate risk	41.82	alive
56	male	44	<60	0.1	<1.2	0-1	I-II	YES	Normal	No	0-1 site	0-1low risk	1-2intermediate risk	33.12	alive
57	male	43	<60	0.3	<1.2	>=2	I-II	YES	Normal	No	0-1 site	0-1low risk	1-2intermediate risk	81.61	alive
58	male	41	<60	0.4	<1.2	0-1	I-II	YES	Normal	No	0-1 site	0-1low risk	1-2intermediate risk	64.39	alive
59	male	43	<60	0.4	<1.2	0-1	I-II	YES	Normal	No	0-1 site	0-1low risk	1-2intermediate risk	11.37	alive
60	male	60	>=60	0.4	<1.2	0-1	I-II	YES	Normal	No	0-1 site	0-1low risk	1-2intermediate risk	22.34	alive
61	male	19	<60	0.4	<1.2	0-1	I-II	YES	Elevated	No	0-1 site	0-1low risk	1-2intermediate risk	34.63	alive
62	male	40	<60	0.4	<1.2	0-1	I-II	YES	Normal	No	0-1 site	0-1low risk	1-2intermediate risk	77.14	alive
63	male	39	<60	0.4	<1.2	0-1	I-II	YES	Normal	No	0-1 site	0-1low risk	1-2intermediate risk	27.56	alive
64	male	63	>=60	0.4	<1.2	0-1	I-II	YES	Elevated	No	0-1 site	0-1low risk	1-2intermediate risk	95.57	alive
65	male	27	<60	0.6	<1.2	0-1	I-II	YES	Normal	No	0-1 site	0-1low risk	1-2intermediate risk	37.49	alive
66	male	36	<60	0.7	<1.2	0-1	I-II	YES	Normal	No	0-1 site	0-1low risk	1-2intermediate risk	63.21	alive
67	female	19	<60	0.7	<1.2	0-1	I-II	YES	Normal	No	0-1 site	0-1low risk	1-2intermediate risk	12.94	alive
68	female	38	<60	0.9	<1.2	0-1	I-II	YES	Normal	No	0-1 site	0-1low risk	1-2intermediate risk	48.92	alive
69	male	33	<60	1	<1.2	0-1	I-II	YES	Normal	No	0-1 site	0-1low risk	0low risk	28.25	alive
70	female	23	<60	1.1	<1.2	0-1	I-II	YES	Elevated	No	0-1 site	0-1low risk	1-2intermediate risk	29.04	alive
71	female	52	<60	0.2	<1.2	0-1	I-II	NO	Normal	Yes	0-1 site	0-1low risk	1-2intermediate risk	42.12	alive
72	male	43	<60	0.3	<1.2	0-1	I-II	NO	Normal	Yes	0-1 site	0-1low risk	1-2intermediate risk	64.85	alive
73	female	38	<60	0.8	<1.2	0-1	I-II	NO	Normal	Yes	0-1 site	0-1low risk	1-2intermediate risk	14.46	alive
74	male	43	<60	0.8	<1.2	0-1	I-II	NO	Normal	Yes	0-1 site	0-1low risk	1-2intermediate risk	31.38	alive
75	male	42	<60	0.2	<1.2	0-1	I-II	YES	Normal	Yes	0-1 site	0-1low risk	1-2intermediate risk	48.1	alive
76	male	27	<60	0.5	<1.2	0-1	I-II	YES	Elevated	Yes	>=2 sites	2-3intermediate risk	3-4high risk	71.52	alive
77	male	55	<60	0.6	<1.2	0-1	I-II	YES	Normal	Yes	0-1 site	0-1low risk	1-2intermediate risk	32.82	alive
78	male	17	<60	0.9	<1.2	0-1	I-II	YES	Elevated	Yes	0-1 site	0-1low risk	3-4high risk	70.37	alive
79	female	41	<60	1.1	<1.2	0-1	I-II	YES	Elevated	Yes	0-1 site	0-1low risk	3-4high risk	39.69	alive
80	female	41	<60	1.1	<1.2	>=2	I-II	YES	Normal	Yes	0-1 site	0-1low risk	1-2intermediate risk	76.22	alive
81	male	16	<60	0.5	<1.2	0-1	III-IV	YES	Normal	Yes	>=2 sites	2-3intermediate risk	3-4high risk	79.18	alive
82	female	39	<60	1.5	>=1.2	0-1	I-II	NO	Normal	No	0-1 site	0-1low risk	0low risk	67.22	alive
83	female	52	<60	2.5	>=1.2	0-1	I-II	YES	Normal	No	0-1 site	0-1low risk	1-2intermediate risk	76.98	alive
84	male	47	<60	2.4	>=1.2	>=2	III-IV	YES	Elevated	No	>=2 sites	4-5high risk	3-4high risk	53.91	alive
